# Supplementary material for: The Ras Superfamily of Small GTPases in Non-neoplastic Cerebral Diseases
Source: Front Mol Neurosci. 2019 May 21;12:121. doi: 10.3389/fnmol.2019.00121 (PMC6555388; doi:10.3389/fnmol.2019.00121)
Supplement: Table S1 — G-domin regions of 167 small GTPases found in humans. [file Table_1.xlsx]

## Sheet: Sheet1
> RAB21	RAB21	KVVLLGEGCVGKTSLVL--R-------Y------C---E----N----K--------F-N------D----K--H----I----TTL-Q----AS------------------FLTK-KL-NI-G-------------GK-R---V--NL---AIWD---T--A-------G----Q------------E---RF--------H----A------L--G-----P---I---Y---YR--D-------------------SNGAI--LVY-D-ITD---E---DSFQKVK---NWVKEL-RK----MLG-------------------------------NEIC-LCIV-G-NKI---DLEK-------------------------------------…
> RAB5A	RAB5A	KLVLLGESAVGKSSLVL--R-------F------V---K----G----Q--------F-H------E----F--Q----E----STI-G----AA------------------FLTQ-TV-CL-D-------------DT-T---V--KF---EIWD---T--A-------G----Q------------E---RY--------H----S------L--A-----P---M---Y---YR--G-------------------AQAAI--VVY-D-ITN---E---ESFARAK---NWVKEL-QR----QAS-------------------------------PNIV-IALS-G-NKA---DLAN-------------------------------------…
> RAB5C	RAB5C	KLVLLGESAVGKSSLVL--R-------F------V---K----G----Q--------F-H------E----Y--Q----E----STI-G----AA------------------FLTQ-TV-CL-D-------------DT-T---V--KF---EIWD---T--A-------G----Q------------E---RY--------H----S------L--A-----P---M---Y---YR--G-------------------AQAAI--VVY-D-ITN---T---DTFARAK---NWVKEL-QR----QAS-------------------------------PNIV-IALA-G-NKA---DLAS-------------------------------------…
> RAB5B	RAB5B	KLVLLGESAVGKSSLVL--R-------F------V---K----G----Q--------F-H------E----Y--Q----E----STI-G----AA------------------FLTQ-SV-CL-D-------------DT-T---V--KF---EIWD---T--A-------G----Q------------E---RY--------H----S------L--A-----P---M---Y---YR--G-------------------AQAAI--VVY-D-ITN---Q---ETFARAK---TWVKEL-QR----QAS-------------------------------PSIV-IALA-G-NKA---DLAN-------------------------------------…
> RAB22B	RAB22B	KVCLLGDTGVGKSSIVC--R-------F------V---Q----D----H--------F-D------H----N--I----S----PTI-G----AS------------------FMTK-TV-PC-G-------------NE-L---H--KF---LIWD---T--A-------G----Q------------E---RF--------H----S------L--A-----P---M---Y---YR--G-------------------SAAAV--IVY-D-ITK---Q---DSFYTLK---KWVKEL-KE----HGP-------------------------------ENIV-MAIA-G-NKC---DLSD-------------------------------------…
> RAB17	RAB17	KLVLLGSGSVGKSSLAL--R-------Y------V---K----N----D--------F-K------S-------I----L----PTV-G----CA------------------FFTK-VV-DV-G-------------AT-S---L--KL---EIWD---T--A-------G----Q------------E---KY--------H----S------V--C-----H---L---Y---FR--G-------------------ANAAL--LVY-D-ITR---K---DSFLKAQ---QWLKDL-EE----ELH------------------------------pGEVL-VMLV-G-NKT---DLSQ-------------------------------------…
> RAB22A	RAB22A	KVCLLGDTGVGKSSIVW--R-------F------V---E----D----S--------F-D------P----N--I----N----PTI-G----AS------------------FMTK-TV-QY-Q-------------NE-L---H--KF---LIWD---T--A-------G----Q------------E---RF--------R----A------L--A-----P---M---Y---YR--G-------------------SAAAI--IVY-D-ITK---E---ETFSTLK---NWVKEL-RQ----HGP-------------------------------PNIV-VAIA-G-NKC---DLID-------------------------------------…
> RAB13	RAB13	KLLLIGDSGVGKTCLII--R-------F------A---E----D----N--------F-N------N----T--Y----I----STI-G----ID------------------FKIR-TV-DI-E-------------GK-K---I--KL---QVWD---T--A-------G----Q------------E---RF--------K----T------I--T-----T---A---Y---YR--G-------------------AMGII--LVY-D-ITD---E---KSFENIQ---NWMKSI-KE----NAS-------------------------------AGVE-RLLL-G-NKC---DMEA-------------------------------------…
> RAB35	RAB35	KLLIIGDSGVGKSSLLL--R-------F------A---D----N----T--------F-S------G----S--Y----I----TTI-G----VD------------------FKIR-TV-EI-N-------------GE-K---V--KL---QIWD---T--A-------G----Q------------E---RF--------R----T------I--T-----S---T---Y---YR--G-------------------THGVI--VVY-D-VTS---A---ESFVNVK---RWLHEI-NQ----NCD--------------------------------DVC-RILV-G-NKN---DDPE-------------------------------------…
> RAB30	RAB30	KIVLIGNAGVGKTCLVR--R-------F------T---Q----G----L--------F-P------P----G--Q----G----ATI-G----VD------------------FMIK-TV-EI-N-------------GE-K---V--KL---QIWD---T--A-------G----Q------------E---RF--------R----S------I--T-----Q---S---Y---YR--S-------------------ANALI--LTY-D-ITC---E---ESFRCLP---EWLREI-EQ----YAS-------------------------------NKVI-TVLV-G-NKI---DLAE-------------------------------------…
> RAB8B	RAB8B	KLLLIGDSGVGKTCLLF--R-------F------S---E----D----A--------F-N------T----T--F----I----STI-G----ID------------------FKIR-TI-EL-D-------------GK-K---I--KL---QIWD---T--A-------G----Q------------E---RF--------R----T------I--T-----T---A---Y---YR--G-------------------AMGIM--LVY-D-ITN---E---KSFDNIK---NWIRNI-EE----HAS-------------------------------SDVE-RMIL-G-NKC---DMND-------------------------------------…
> RAB43	RAB43	KLVLVGDASVGKTCVVQ--R-------F------K---T----G----A--------F-S------E----R--Q----G----STI-G----VD------------------FTMK-TL-EI-Q-------------GK-R---V--KL---QIWD---T--A-------G----Q------------E---RF--------R----T------I--T-----Q---S---Y---YR--S-------------------ANGAI--LAY-D-ITK---R---SSFLSVP---HWIEDV-RK----YAG-------------------------------SNIV-QLLI-G-NKS---DLSE-------------------------------------…
> RAB6A	RAB6A	KLVFLGEQSVGKTSLIT--R-------F------M---Y----D----S--------F-D------N----T--Y----Q----ATI-G----ID------------------FLSK-TM-YL-E-------------DR-T---I--RL---QLWD---T--A-------G----Q------------E---RF--------R----S------L--I-----P---S---Y---IR--D-------------------SAAAV--VVY-D-ITN---V---NSFQQTT---KWIDDV-RT----ERG-------------------------------SDVI-IMLV-G-NKT---DLAD-------------------------------------…
> RAB6A	RAB6A	KLVFLGEQSVGKTSLIT--R-------F------M---Y----D----S--------F-D------N----T--Y----Q----ATI-G----ID------------------FLSK-TM-YL-E-------------DR-T---V--RL---QLWD---T--A-------G----Q------------E---RF--------R----S------L--I-----P---S---Y---IR--D-------------------STVAV--VVY-D-ITN---V---NSFQQTT---KWIDDV-RT----ERG-------------------------------SDVI-IMLV-G-NKT---DLAD-------------------------------------…
> RAB6B	RAB6B	KLVFLGEQSVGKTSLIT--R-------F------M---Y----D----S--------F-D------N----T--Y----Q----ATI-G----ID------------------FLSK-TM-YL-E-------------DR-T---V--RL---QLWD---T--A-------G----Q------------E---RF--------R----S------L--I-----P---S---Y---IR--D-------------------STVAV--VVY-D-ITN---L---NSFQQTS---KWIDDV-RT----ERG-------------------------------SDVI-IMLV-G-NKT---DLAD-------------------------------------…
> RAB8A	RAB8A	KLLLIGDSGVGKTCVLF--R-------F------S---E----D----A--------F-N------S----T--F----I----STI-G----ID------------------FKIR-TI-EL-D-------------GK-R---I--KL---QIWD---T--A-------G----Q------------E---RF--------R----T------I--T-----T---A---Y---YR--G-------------------AMGIM--LVY-D-ITN---E---KSFDNIR---NWIRNI-EE----HAS-------------------------------ADVE-KMIL-G-NKC---DVND-------------------------------------…
> RAB1A	RAB1A	KLLLIGDSGVGKSCLLL--R-------F------A---D----D----T--------Y-T------E----S--Y----I----STI-G----VD------------------FKIR-TI-EL-D-------------GK-T---I--KL---QIWD---T--A-------G----Q------------E---RF--------R----T------I--T-----S---S---Y---YR--G-------------------AHGII--VVY-D-VTD---Q---ESFNNVK---QWLQEI-DR----YAS-------------------------------ENVN-KLLV-G-NKC---DLTT-------------------------------------…
> RAB24	RAB24	KVVMLGKEYVGKTSLVE--R-------Y------V---H----D----R--------FlV------G----P--Y----Q----NTI-G----AA------------------FVAK-VM-SV-G-------------DR-T---V--TL---GIWD---T--A-------G----S------------E---RY--------E----A------M--S-----R---I---Y---YR--G-------------------AKAAI--VCY-D-LTD---S---SSFERAK---FWVKEL-RS----LEE--------------------------------GCQ-IYLC-G-TKS---DLLEed-----------------------------------…
> RAB1B	RAB1B	KLLLIGDSGVGKSCLLL--R-------F------A---D----D----T--------Y-T------E----S--Y----I----STI-G----VD------------------FKIR-TI-EL-D-------------GK-T---I--KL---QIWD---T--A-------G----Q------------E---RF--------R----T------I--T-----S---S---Y---YR--G-------------------AHGII--VVY-D-VTD---Q---ESYANVK---QWLQEI-DR----YAS-------------------------------ENVN-KLLV-G-NKS---DLTT-------------------------------------…
> RAB18	RAB18	KILIIGESGVGKSSLLL--R-------F------T---D----D----T--------F-D------P----E--L----A----ATI-G----VD------------------FKVK-TI-SV-D-------------GN-K---A--KL---AIWD---T--A-------G----Q------------E---RF--------R----T------L--T-----P---S---Y---YR--G-------------------AQGVI--LVY-D-VTR---R---DTFVKLD---NWLNEL-ET----YCT------------------------------rNDIV-NMLV-G-NKI---DKEN-------------------------------------…
> RAB19	RAB19	KIILIGDSNVGKTCVVQ--H-------F------K---S----G----V--------Y-T------E----T--Q----Q----NTI-G----VD------------------FTVR-SL-DI-D-------------GK-K---V--KM---QVWD---T--A-------G----Q------------E---RF--------R----T------I--T-----Q---S---Y---YR--S-------------------AHAAI--IAY-D-LTR---R---STFESIP---HWIHEI-EK----YGA-------------------------------ANVV-IMLI-G-NKC---DLWE-------------------------------------…
> RAB27B	RAB27B	KLLALGDSGVGKTTFLY--R-------Y------T---D----N----K--------F-N------P----K--F----I----TTV-G----ID------------------FREK-RV-VY-Naqgpn---gssgkAF-K---V--HL---QLWD---T--A-------G----Q------------E---RF--------R----S------L--T-----T---A---F---FR--D-------------------AMGFL--LMF-D-LTS---Q---QSFLNVR---NWMSQL-QA----NAY------------------------------cENPD-IVLI-G-NKA---DLPD-------------------------------------…
> RAB9A	RAB9A	KVILLGDGGVGKSSLMN--R-------Y------V---T----N----K--------F-D------T----Q--L----F----HTI-G----VE------------------FLNK-DL-EV-D-------------GH-F---V--TM---QIWD---T--A-------G----Q------------E---RF--------R----S------L--R-----T---P---F---YR--G-------------------SDCCL--LTF-S-VDD---S---QSFQNLS---NWKKEF-IY----YADvk---------------------------epESFP-FVIL-G-NKI---DISE-------------------------------------…
> RAB11B	RAB11B	KVVLIGDSGVGKSNLLS--R-------F------T---R----N----E--------F-N------L----E--S----K----STI-G----VE------------------FATR-SI-QV-D-------------GK-T---I--KA---QIWD---T--A-------G----Q------------E---RY--------R----A------I--T-----S---A---Y---YR--G-------------------AVGAL--LVY-D-IAK---H---LTYENVE---RWLKEL-RD----HAD-------------------------------SNIV-IMLV-G-NKS---DLRH-------------------------------------…
> RAB2A	RAB2A	KYIIIGDTGVGKSCLLL--Q-------F------T---D----K----R--------F-Q------P----V--H----D----LTI-G----VE------------------FGAR-MI-TI-D-------------GK-Q---I--KL---QIWD---T--A-------G----Q------------E---SF--------R----S------I--T-----R---S---Y---YR--G-------------------AAGAL--LVY-D-ITR---R---DTFNHLT---TWLEDA-RQ----HSN-------------------------------SNMV-IMLI-G-NKS---DLES-------------------------------------…
> RAB10	RAB10	KLLLIGDSGVGKTCVLF--R-------F------S---D----D----A--------F-N------T----T--F----I----STI-G----ID------------------FKIK-TV-EL-Q-------------GK-K---I--KL---QIWD---T--A-------G----Q------------E---RF--------H----T------I--T-----T---S---Y---YR--G-------------------AMGIM--LVY-D-ITN---G---KSFENIS---KWLRNI-DE----HAN-------------------------------EDVE-RMLL-G-NKC---DMDD-------------------------------------…
> RAB11A	RAB11A	KVVLIGDSGVGKSNLLS--R-------F------T---R----N----E--------F-N------L----E--S----K----STI-G----VE------------------FATR-SI-QV-D-------------GK-T---I--KA---QIWD---T--A-------G----Q------------E---RY--------R----A------I--T-----S---A---Y---YR--G-------------------AVGAL--LVY-D-IAK---H---LTYENVE---RWLKEL-RD----HAD-------------------------------SNIV-IMLV-G-NKS---DLRH-------------------------------------…
> RAB12	RAB12	-VIIIGSRGVGKTSLME--R-------F------T---D----D----T--------F-C------E----A--C----K----STV-G----VD------------------FKIK-TV-EL-R-------------GK-K---I--RL---QIWD---T--A-------G----Q------------E---RF--------N----S------I--T-----S---A---Y---YR--S-------------------AKGII--LVY-D-ITK---K---ETFDDLP---KWMKMI-DK----YAS-------------------------------EDAE-LLLV-G-NKL---DCET-------------------------------------…
> RAB3B	RAB3B	KLLIIGNSSVGKTSFLF--R-------Y------A---D----D----T--------F-T------P----A--F----V----STV-G----ID------------------FKVK-TV-YR-H-------------EK-R---V--KL---QIWD---T--A-------G----Q------------E---RY--------R----T------I--T-----T---A---Y---YR--G-------------------AMGFI--LMY-D-ITN---E---ESFNAVQ---DWATQI-KT----YSW-------------------------------DNAQ-VILV-G-NKC---DMEE-------------------------------------…
> RAB27A	RAB27A	KFLALGDSGVGKTSVLY--Q-------Y------T---D----G----K--------F-N------S----K--F----I----TTV-G----ID------------------FREK-RV-VY-Rasgpd---gatgrGQ-R---I--HL---QLWD---T--A-------G----Q------------E---RF--------R----S------L--T-----T---A---F---FR--D-------------------AMGFL--LLF-D-LTN---E---QSFLNVR---NWISQL-QM----HAY------------------------------cENPD-IVLC-G-NKS---DLED-------------------------------------…
> RAB3C	RAB3C	KLLIIGNSSVGKTSFLF--R-------Y------A---D----D----S--------F-T------S----A--F----V----STV-G----ID------------------FKVK-TV-FK-N-------------EK-R---I--KL---QIWD---T--A-------G----Q------------E---RY--------R----T------I--T-----T---A---Y---YR--G-------------------AMGFI--LMY-D-ITN---E---ESFNAVQ---DWSTQI-KT----YSW-------------------------------DNAQ-VILV-G-NKC---DMED-------------------------------------…
> RAB39B	RAB39B	RLIVIGDSTVGKSCLIR--R-------F------T---E----G----R--------F-A------Q----V--S----D----PTV-G----VD------------------FFSR-LV-EI-E------------pGK-R---I--KL---QIWD---T--A-------G----Q------------E---RF--------R----S------I--T-----R---A---Y---YR--N-------------------SVGGL--LLF-D-ITN---R---RSFQNVH---EWLEET-KV----HVQ------------------------------pYQIV-FVLV-G-HKC---DLDT-------------------------------------…
> RAB6C	RAB6C	KLVFLGEQSVAKTSLIT--R-------F------R---Y----D----S--------F-D------N----T--Y----Q----AII-G----ID------------------FLSK-TM-YL-E-------------DG-T---I--GL---RLWD---T--A-------G----Q------------E---RL--------R----S------L--I-----P---R---Y---IR--D-------------------SAAAV--VVY-D-ITN---V---NSFQQTT---KWIDDV-RT----ERG-------------------------------SDVI-ITLV-G-NRT---DLAD-------------------------------------…
> RAB33B	RAB33B	KIIVIGDSNVGKTCLTY--R-------F------C---A----G----R--------F-P------D----R--T----E----ATI-G----VD------------------FRER-AV-EI-D-------------GE-R---I--KI---QLWD---T--A-------G----Q------------E---RF--------R---kS------M--V-----Q---H---Y---YR--N-------------------VHAVV--FVY-D-MTN---M---ASFHSLP---SWIEEC-KQ----HLL------------------------------aNDIP-RILV-G-NKC---DLRS-------------------------------------…
> RAB15	RAB15	RLLLIGDSGVGKTCLLC--R-------F------T---D----N----E--------F-H------S----S--H----I----STI-G----VD------------------FKMK-TI-EV-D-------------GI-K---V--RI---QIWD---T--A-------G----Q------------E---RY--------Q----T------I--T-----K---Q---Y---YR--R-------------------AQGIF--LVY-D-ISS---E---RSYQHIM---KWVSDV-DE----YAP-------------------------------EGVQ-KILI-G-NKA---DEEQ-------------------------------------…
> RAB3A	RAB3A	KILIIGNSSVGKTSFLF--R-------Y------A---D----D----S--------F-T------P----A--F----V----STV-G----ID------------------FKVK-TI-YR-N-------------DK-R---I--KL---QIWD---T--A-------G----Q------------E---RY--------R----T------I--T-----T---A---Y---YR--G-------------------AMGFI--LMY-D-ITN---E---ESFNAVQ---DWSTQI-KT----YSW-------------------------------DNAQ-VLLV-G-NKC---DMED-------------------------------------…
> RAB25	RAB25	KVVLIGESGVGKTNLLS--R-------F------T---R----N----E--------F-S------H----D--S----R----TTI-G----VE------------------FSTR-TV-ML-G-------------TA-A---V--KA---QIWD---T--A-------G----L------------E---RY--------R----A------I--T-----S---A---Y---YR--G-------------------AVGAL--LVF-D-LTK---H---QTYAVVE---RWLKEL-YD----HAE-------------------------------ATIV-VMLV-G-NKS---DLSQ-------------------------------------…
> RAB2B	RAB2B	KYIIIGDTGVGKSCLLL--Q-------F------T---D----K----R--------F-Q------P----V--H----D----LTI-G----VE------------------FGAR-MV-NI-D-------------GK-Q---I--KL---QIWD---T--A-------G----Q------------E---SF--------R----S------I--T-----R---S---Y---YR--G-------------------AAGAL--LVY-D-ITR---R---ETFNHLT---SWLEDA-RQ----HSS-------------------------------SNMV-IMLI-G-NKS---DLES-------------------------------------…
> RAP2A	RAP2A	KVVVLGSGGVGKSALTV--Q-------F------V---T----G----T--------F-I------E----K--Y----D----PTI------ED------------------FYRK-EI-EV-D-------------SS-P---S--VL---EILD---T--A-------G----T------------E---QF--------A----S------M--R-----D---L---Y---IK--N-------------------GQGFI--LVY-S-LVN---Q---QSFQDIK---PMRDQI-IR----VKR------------------------------yEKVP-VILV-G-NKV---DLES-------------------------------------…
> RAB26	RAB26	KVMLVGDSGVGKTCLLV--R-------F------K---D----G----A--------F-L------A---gT--F----I----STV-G----ID------------------FRNK-VL-DV-D-------------GV-K---V--KL---QMWD---T--A-------G----Q------------E---RF--------R----S------V--T-----H---A---Y---YR--D-------------------AHALL--LLY-D-VTN---K---ASFDNIQ---AWLTEI-HE----YAQ-------------------------------HDVA-LMLL-G-NKV---DSAH-------------------------------------…
> RAB3D	RAB3D	KLLLIGNSSVGKTSFLF--R-------Y------A---D----D----S--------F-T------P----A--F----V----STV-G----ID------------------FKVK-TV-YR-H-------------DK-R---I--KL---QIWD---T--A-------G----Q------------E---RY--------R----T------I--T-----T---A---Y---YR--G-------------------AMGFL--LMY-D-IAN---Q---ESFAAVQ---DWATQI-KT----YSW-------------------------------DNAQ-VILV-G-NKC---DLED-------------------------------------…
> RAB14	RAB14	KYIIIGDMGVGKSCLLH--Q-------F------T---E----K----K--------F-M------A----D--C----P----HTI-G----VE------------------FGTR-II-EV-S-------------GQ-K---I--KL---QIWD---T--A-------G----Q------------E---RF--------R----A------V--T-----R---S---Y---YR--G-------------------AAGAL--MVY-D-ITR---R---STYNHLS---SWLTDA-RN----LTN-------------------------------PNTV-IILI-G-NKA---DLEA-------------------------------------…
> RALB	RALB	KVIMVGSGGVGKSALTL--Q-------F------M---Y----D----E--------F-V------E----D--Y----E----PTK------AD------------------SYRK-KV-VL-D-------------GE-E---V--QI---DILD---T--A-------G----Q------------E---DY--------A----A------I--R-----D---N---Y---FR--S-------------------GEGFL--LVF-S-ITE---H---ESFTATA---EFREQI-LR----VKAe-----------------------------eDKIP-LLVV-G-NKS---DLEE-------------------------------------…
> RAB7A	RAB7A	KVIILGDSGVGKTSLMN--Q-------Y------V---N----K----K--------F-S------N----Q--Y----K----ATI-G----AD------------------FLTK-EV-MV-D-------------DR-L---V--TM---QIWD---T--A-------G----Q------------E---RF--------Q----S------L--G-----V---A---F---YR--G-------------------ADCCV--LVF-D-VTA---P---NTFKTLD---SWRDEF-LI----QASpr---------------------------dpENFP-FVVL-G-NKI---DLEN-------------------------------------…
> RASEF	RASEF	KIVLAGDAAVGKSSFLM--R-------L------C---K----N----E--------F-R------E----N--I----S----ATL-G----VD------------------FQMK-TL-IV-D-------------GE-R---T--VL---QLWD---T--A-------G----Q------------E---RF--------R----S------I--A-----K---S---Y---FR--K-------------------ADGVL--LLY-D-VTC---E---KSFLNIR---EWVDMI-ED----AAH-------------------------------ETVP-IMLV-G-NKA---DIRDtaa---------------------------------t…
> RAB23	RAB23	KMVVVGNGAVGKSSMIQ--R-------Y------C---K----G----I--------F-T------K----D--Y----K----KTI-G----VD------------------FLER-QI-QV-N-------------DE-D---V--RL---MLWD---T--A-------G----Q------------E---EF--------D----A------I--T-----K---A---Y---YR--G-------------------AQACV--LVF-S-TTD---R---ESFEAVS---SWREKV-VA----EVG--------------------------------DIP-TVLV-Q-NKI---DLLD-------------------------------------…
> RAP2B	RAP2B	KVVVLGSGGVGKSALTV--Q-------F------V---T----G----S--------F-I------E----K--Y----D----PTI------ED------------------FYRK-EI-EV-D-------------SS-P---S--VL---EILD---T--A-------G----T------------E---QF--------A----S------M--R-----D---L---Y---IK--N-------------------GQGFI--LVY-S-LVN---Q---QSFQDIK---PMRDQI-IR----VKR------------------------------yERVP-MILV-G-NKV---DLEG-------------------------------------…
> RAB9B	RAB9B	KVILLGDGGVGKSSLMN--R-------Y------V---T----N----K--------F-D------S----Q--A----F----HTI-G----VE------------------FLNR-DL-EV-D-------------GR-F---V--TL---QIWD---T--A-------G----Q------------E---RF--------K----S------L--R-----T---P---F---YR--G-------------------ADCCL--LTF-S-VDD---R---QSFENLG---NWQKEF-IY----YADvk---------------------------dpEHFP-FVVL-G-NKV---DKED-------------------------------------…
> RAP2C	RAP2C	KVVVLGSGGVGKSALTV--Q-------F------V---T----G----T--------F-I------E----K--Y----D----PTI------ED------------------FYRK-EI-EV-D-------------SS-P---S--VL---EILD---T--A-------G----T------------E---QF--------A----S------M--R-----D---L---Y---IK--N-------------------GQGFI--LVY-S-LVN---Q---QSFQDIK---PMRDQI-VR----VKR------------------------------yEKVP-LILV-G-NKV---DLEP-------------------------------------…
> RAB39A	RAB39A	RLIVIGDSTVGKSCLLH--R-------F------T---Q----G----R--------F-Pgl--rsP----A--C----D----PTV-G----VD------------------FFSR-LL-EI-E------------pGK-R---I--KL---QLWD---T--A-------G----Q------------E---RF--------R----S------I--T-----R---S---Y---YR--N-------------------SVGGF--LVF-D-ITN---R---RSFEHVK---DWLEEA-KM----YVQ------------------------------pFRIV-FLLV-G-HKC---DLAS-------------------------------------…
> RAN	RAN	KLVLVGDGGTGKTTFVK--R-------H------L---T----G----E--------F-E------K----K--Y----V----ATL-G----VE------------------VHPL-VF-HT-N-------------RG-P---I--KF---NVWD---T--A-------G----Q------------E---KF--------G----G------L--R-----D---G---Y---YI--Q-------------------AQCAI--IMF-D-VTS---R---VTYKNVP---NWHRDL-VR----VCE--------------------------------NIP-IVLC-G-NKV---DIKD-------------------------------------…
> RAB4A	RAB4A	KFLVIGNAGTGKSCLLH--Q-------F------I---E----K----K--------F-K------G----D--S----N----HTI-G----VE------------------FGSK-II-NV-G-------------GK-Y---V--KL---QIWD---T--A-------G----Q------------E---RF--------R----S------V--T-----R---S---Y---YR--G-------------------AAGAL--LVY-D-ITS---R---ETYNALT---NWLTDA-RM----LAS-------------------------------QNIV-IILC-G-NKK---DLDA-------------------------------------…
> RAB4B	RAB4B	KFLVIGSAGTGKSCLLH--Q-------F------I---E----N----K--------F-K------Q----D--S----N----HTI-G----VE------------------FGSR-VV-NV-G-------------GK-T---V--KL---QIWD---T--A-------G----Q------------E---RF--------R----S------V--T-----R---S---Y---YR--G-------------------AAGAL--LVY-D-ITS---R---ETYNSLA---AWLTDA-RT----LAS-------------------------------PNIV-VILC-G-NKK---DLDP-------------------------------------…
> RAB4B	RALA	KVIMVGSGGVGKSALTL--Q-------F------M---Y----D----E--------F-V------E----D--Y----E----PTK------AD------------------SYRK-KV-VL-D-------------GE-E---V--QI---DILD---T--A-------G----Q------------E---DY--------A----A------I--R-----D---N---Y---FR--S-------------------GEGFL--CVF-S-ITE---M---ESFAATA---DFREQI-LR----VKE------------------------------dENVP-FLLV-G-NKS---DLED-------------------------------------…
> RALA	RAB7L	KVLVVGDAAVGKTSLVQ--R-------Y------S---Q----D----S--------F-S------K----H--Y----K----STV-G----VD------------------FALK-VL-QW-S------------dYE-I---V--RL---QLWD---I--A-------G----Q------------E---RF--------T----S------M--T-----R---L---Y---YR--D-------------------ASACV--IMF-D-VTN---A---TTFSNSQ---RWKQDL-DS----KLTlp---------------------------ngEPVP-CLLL-A-NKC---DLSP-------------------------------------…
> RAB7L	RASH	KLVVVGAGGVGKSALTI--Q-------L------I---Q----N----H--------F-V------D----E--Y----D----PTI------ED------------------SYRK-QV-VI-D-------------GE-T---C--LL---DILD---T--A-------G----Q------------E---EY--------S----A------M--R-----D---Q---Y---MR--T-------------------GEGFL--CVF-A-INN---T---KSFEDIH---QYREQI-KR----VKD------------------------------sDDVP-MVLV-G-NKC---DLAA-------------------------------------…
> RASH	RAB33A	KIIVIGDSNVGKTCLTF--R-------F------C---G----G----T--------F-P------D----K--T----E----ATI-G----VD------------------FREK-TV-EI-E-------------GE-K---I--KV---QVWD---T--A-------G----Q------------E---RF--------R---kS------M--V-----E---H---Y---YR--N-------------------VHAVV--FVY-D-VTK---M---TSFTNLK---MWIQEC-NG----HAV------------------------------pPLVP-KVLV-G-NKC---DLRE-------------------------------------…
> RAB33A	REBL1	KVVILGYRCVGKTSLAH--Q-------F------V---E----G----E--------F-S------E----G--Y----D----PTV------EN------------------TYSK-IV-TL-G-------------KD-E---F--HL---HLVD---T--A-------G----Q------------D---EY--------S----I------L--P-----Y---S---F---II--G-------------------VHGYV--LVY-S-VTS---L---HSFQVIE---SLYQKL-HE----GHG------------------------------kTRVP-VVLV-G-NKA---DLSP-------------------------------------…
> REBL1	RASK	KLVVVGAGGVGKSALTI--Q-------L------I---Q----N----H--------F-V------D----E--Y----D----PTI------ED------------------SYRK-QV-VI-D-------------GE-T---C--LL---DILD---T--A-------G----Q------------E---EY--------S----A------M--R-----D---Q---Y---MR--T-------------------GEGFL--CVF-A-INN---T---KSFEDIH---HYREQI-KR----VKD------------------------------sEDVP-MVLV-G-NKC---DLPS-------------------------------------…
> RASK	RIT2	KVVMLGAGGVGKSAMTM--Q-------F------I---S----H----Q--------F-P------D----Y--H----D----PTI------ED------------------AYKT-QV-RI-D-------------NE-P---A--YL---DILD---T--A-------G----Q------------A---EF--------T----A------M--R-----E---Q---Y---MR--G-------------------GEGFI--ICY-S-VTD---R---QSFQEAA---KFKELI-FQ----VRH------------------------------tYEIP-LVLV-G-NKI---DLEQ-------------------------------------…
> RIT2	RHEB	KIAILGYRSVGKSSLTI--Q-------F------V---E----G----Q--------F-V------D----S--Y----D----PTI------EN------------------TFTK-LI-TV-N-------------GQ-E---Y--HL---QLVD---T--A-------G----Q------------D---EY--------S----I------F--P-----Q---T---Y---SI--D-------------------INGYI--LVY-S-VTS---I---KSFEVIK---VIHGKL-LD----MVG------------------------------kVQIP-IMLV-G-NKK---DLHM-------------------------------------…
> RHEB	RASN	KLVVVGAGGVGKSALTI--Q-------L------I---Q----N----H--------F-V------D----E--Y----D----PTI------ED------------------SYRK-QV-VI-D-------------GE-T---C--LL---DILD---T--A-------G----Q------------E---EY--------S----A------M--R-----D---Q---Y---MR--T-------------------GEGFL--CVF-A-INN---S---KSFADIN---LYREQI-KR----VKD------------------------------sDDVP-MVLV-G-NKC---DLPT-------------------------------------…
> RASN	RASK	KLVVVGAGGVGKSALTI--Q-------L------I---Q----N----H--------F-V------D----E--Y----D----PTI------ED------------------SYRK-QV-VI-D-------------GE-T---C--LL---DILD---T--A-------G----Q------------E---EY--------S----A------M--R-----D---Q---Y---MR--T-------------------GEGFL--CVF-A-INN---T---KSFEDIH---HYREQI-KR----VKD------------------------------sEDVP-MVLV-G-NKC---DLPS-------------------------------------…
> RASK	RAP1B	KLVVLGSGGVGKSALTV--Q-------F------V---Q----G----I--------F-V------E----K--Y----D----PTI------ED------------------SYRK-QV-EV-D-------------AQ-Q---C--ML---EILD---T--A-------G----T------------E---QF--------T----A------M--R-----D---L---Y---MK--N-------------------GQGFA--LVY-S-ITA---Q---STFNDLQ---DLREQI-LR----VKD------------------------------tDDVP-MILV-G-NKC---DLED-------------------------------------…
> RAP1B	RHOQ	KCVVVGDGAVGKTCLLM--S-------Y------A---N----D----A--------F-P------E----E--Y----V----PTV------FD------------------HYAV-SV-TV-G-------------GK-Q---Y--LL---GLYD---T--A-------G----Q------------E---DY--------D----R------L--R-----P---L---S---YP--M-------------------TDVFL--ICF-S-VVN---P---ASFQNVK--eEWVPEL-KE----YAP--------------------------------NVP-FLLI-G-TQI---DLRDdpktla---------------------------rlnd…
> RHOQ	RAP1A	KLVVLGSGGVGKSALTV--Q-------F------V---Q----G----I--------F-V------E----K--Y----D----PTI------ED------------------SYRK-QV-EV-D-------------CQ-Q---C--ML---EILD---T--A-------G----T------------E---QF--------T----A------M--R-----D---L---Y---MK--N-------------------GQGFA--LVY-S-ITA---Q---STFNDLQ---DLREQI-LR----VKD------------------------------tEDVP-MILV-G-NKC---DLED-------------------------------------…
> RAP1A	RERG	KLAIFGRAGVGKSALVV--R-------F------L---T----K----R--------F-I------W----E--Y----D----PTL------ES------------------TYRH-QA-TI-D-------------DE-V---V--SM---EILD---T--A-------G----Q------------E---DT-------------I------Q--R-----E---G---H---MR--W-------------------GEGFV--LVY-D-ITD---R---GSFEEVL---PLKNIL-DE----IKK------------------------------pKNVT-LILV-G-NKA---DLDH-------------------------------------…
> RERG	RHOU	KCVLVGDGAVGKTSLVV--S-------Y------T---T----N----G--------Y-P------T----E--Y----I----PTA------FD------------------NFSA-VV-SV-D-------------GR-P---V--RL---QLCD---T--A-------G----Q------------D---EF--------D----K------L--R-----P---L---C---YT--N-------------------TDIFL--LCF-S-VVS---P---SSFQNVS--eKWVPEI-RC----HCP-------------------------------K-AP-IILV-G-TQS---DLREdvkvli---------------------------eldk…
> RHOU	RAB32	KVLVIGELGVGKTSIIK--R-------Y------V---H----Q----L--------F-S------Q----H--Y----R----ATI-G----VD------------------FALK-VL-NW-D-------------SR-T--lV--RL---QLWD---I--A-------G----Q------------E---RF--------G----N------M--T-----R---V---Y---YK--E-------------------AVGAF--VVF-D-ISR---S---STFEAVL---KWKSDL-DS----KVHlp---------------------------ngSPIP-AVLL-A-NKC---DQNK-------------------------------------…
> RAB32	RAB38	KLLVIGDLGVGKTSIIK--R-------Y------V---H----Q----N--------F-S------S----H--Y----R----ATI-G----VD------------------FALK-VL-HW-D------------pET-V---V--RL---QLWD---I--A-------G----Q------------E---RF--------G----N------M--T-----R---V---Y---YR--E-------------------AMGAF--IVF-D-VTR---P---ATFEAVA---KWKNDL-DS----KLSlp---------------------------ngKPVS-VVLL-A-NKC---DQGK-------------------------------------…
> RAB38	Q9BR65	KLVVVGAGGVGKSALTI--Q-------L------I---Q----N----H--------F-V------D----E--Y----D----PTI------ED------------------SYRK-QV-VI-D-------------GE-T---C--LL---DILD---T--A-------G----Q------------E---EY--------S----A------M--R-----D---Q---Y---MR--T-------------------GEGFL--CVF-A-INN---T---KSFEDIH---QYREQI-KR----VKD------------------------------sDDVP-MVLV-G-NKC---DLAA-------------------------------------…
> Q9BR65	DIRA1	RVVVFGAGGVGKSSLVL--R-------F------V---K----G----T--------F-R------D----T--Y----I----PTI------ED------------------TYRQ-VI-SC-D-------------KS-V---C--TL---QITD---T--T-------G----S------------H---QF--------P----A------M--Q-----R---L---S---IS--K-------------------GHAFI--LVF-S-VTS---K---QSLEELG---PIYKLI-VQ----IKGs-----------------------------vEDIP-VMLV-G-NKC---DET--------------------------------------…
> DIRA1	CDC42	KCVVVGDGAVGKTCLLI--S-------Y------T---T----N----K--------F-P------S----E--Y----V----PTV------FD------------------NYAV-TV-MI-G-------------GE-P---Y--TL---GLFD---T--A-------G----Q------------E---DY--------D----R------L--R-----P---L---S---YP--Q-------------------TDVFL--VCF-S-VVS---P---SSFENVK--eKWVPEI-TH----HCP-------------------------------K-TP-FLLV-G-TQI---DLRDdpstie---------------------------klak…
> CDC42	RRAS	KLVVVGGGGVGKSALTI--Q-------F------I---Q----S----Y--------F-V------S----D--Y----D----PTI------ED------------------SYTK-IC-SV-D-------------GI-P---A--RL---DILD---T--A-------G----Q------------E---EF--------G----A------M--R-----E---Q---Y---MR--A-------------------GHGFL--LVF-A-IND---R---QSFNEVG---KLFTQI-LR----VKD------------------------------rDDFP-VVLV-G-NKA---DLES-------------------------------------…
> RRAS	DIRA2	-VAVFGAGGVGKSSLVL--R-------F------V---K----G----T--------F-R------E----S--Y----I----PTV------ED------------------TYRQ-VI-SC-D-------------KS-I---C--TL---QITD---T--T-------G----S------------H---QF--------P----A------M--Q-----R---L---S---IS--K-------------------GHAFI--LVY-S-ITS---R---QSLEELK---PIYEQI-CE----IKGd-----------------------------vESIP-IMLV-G-NKC---DESP-------------------------------------…
> DIRA2	RAB34	KVIVVGDLSVGKTCLIN--R-------F------C---K----D----T--------F-D------K----N--Y----K----ATI-G----VD------------------FEME-RF-EV-L-------------GI-P---F--SL---QLWD---T--A-------G----Q------------E---RF--------K----C------I--A-----S---T---Y---YR--G-------------------AQAII--IVF-N-LND---V---ASLEHTK---QWLADA-LK----END------------------------------pSSVL-LFLV-G-SKK---DLSTp------------------------------------…
> RAB34	CDC42	KCVVVGDGAVGKTCLLI--S-------Y------T---T----N----K--------F-P------S----E--Y----V----PTV------FD------------------NYAV-TV-MI-G-------------GE-P---Y--TL---GLFD---T--A-------G----Q------------E---DY--------D----R------L--R-----P---L---S---YP--Q-------------------TDVFL--VCF-S-VVS---P---SSFENVK--eKWVPEI-TH----HCP-------------------------------K-TP-FLLV-G-TQI---DLRDdpstie---------------------------klak…
> CDC42	RAB7B	KLIIVGAIGVGKTSLLH--Q-------Y------V---H----K----T--------F-Y------E----E--Y----Q----TTL-G----AS------------------ILSK-II-IL-G-------------DT-T---L--KL---QIWD---T--G-------G----Q------------E---RF--------R----S------M--V-----S---T---F---YK--G-------------------SDGCI--LAF-D-VTD---L---ESFEALD---IWRGDV-LA----KIVp----------------------------meQSYP-MVLL-G-NKI---DLAD-------------------------------------…
> RAB7B	RAB20	KIVLLGDMNVGKTSLLQ--R-------Y------M---E----R----R--------F-P------D----T-------V----STV-G----GA------------------FYLK-QW-------------------R-S---Y--NI---SIWD---T--A-------G----R------------E---QF--------H----G------L--G-----S---M---Y---CR--G-------------------AAAII--LTY-D-VNH---R---QSLVELE---DRFLGL-TD----TAS-------------------------------KDCL-FAIV-G-NKV---DLTEegalagqekeecspnmdagdrvsprapkqvqledava…
> RAB20	RHOA	KLVIVGDGACGKTCLLI--V-------F------S---K----D----Q--------F-P------E----V--Y----V----PTV------FE------------------NYVA-DI-EV-D-------------GK-Q---V--EL---ALWD---T--A-------G----Q------------E---DY--------D----R------L--R-----P---L---S---YP--D-------------------TDVIL--MCF-S-IDS---P---DSLENIP--eKWTPEV-KH----FCP--------------------------------NVP-IILV-G-NKK---DLRNdehtrr---------------------------elak…
> RHOA	RHOJ	KCVVVGDGAVGKTCLLM--S-------Y------A---N----D----A--------F-P------E----E--Y----V----PTV------FD------------------HYAV-TV-TV-G-------------GK-Q---H--LL---GLYD---T--A-------G----Q------------E---DY--------N----Q------L--R-----P---L---S---YP--N-------------------TDVFL--ICF-S-VVN---P---ASYHNVQ--eEWVPEL-KD----CMP-------------------------------H-VP-YVLI-G-TQI---DLRDdpktla---------------------------rlly…
> RHOJ	RHOG	KCVVVGDGAVGKTCLLI--C-------Y------T---T----N----A--------F-P------K----E--Y----I----PTV------FD------------------NYSA-QS-AV-D-------------GR-T---V--NL---NLWD---T--A-------G----Q------------E---EY--------D----R------L--R-----T---L---S---YP--Q-------------------TNVFV--ICF-S-IAS---P---PSYENVR--hKWHPEV-CH----HCP--------------------------------DVP-ILLV-G-TKK---DLRAqpdtlr---------------------------rlke…
> RHOG	RIT1	KLVMLGAGGVGKSAMTM--Q-------F------I---S----H----R--------F-P------E----D--H----D----PTI------ED------------------AYKI-RI-RI-D-------------DE-P---A--NL---DILD---T--A-------G----Q------------A---EF--------T----A------M--R-----D---Q---Y---MR--A-------------------GEGFI--ICY-S-ITD---R---RSFHEVR---EFKQLI-YR----VRR------------------------------tDDTP-VVLV-G-NKS---DLKQ-------------------------------------…
> RIT1	RHOD	KVVLVGDGGCGKTSLLM--V-------F------A---D----G----A--------F-P------E----S--Y----T----PTV------FE------------------RYMV-NL-QV-K-------------GK-P---V--HL---HIWD---T--A-------G----Q------------D---DY--------D----R------L--R-----P---L---F---YP--D-------------------ASVLL--LCF-D-VTS---P---NSFDNIF--nRWYPEV-NH----FCK-------------------------------K-VP-IIVV-G-CKT---DLCKdkslvn---------------------------klrr…
> RHOD	RHOC	KLVIVGDGACGKTCLLI--V-------F------S---K----D----Q--------F-P------E----V--Y----V----PTV------FE------------------NYIA-DI-EV-D-------------GK-Q---V--EL---ALWD---T--A-------G----Q------------E---DY--------D----R------L--R-----P---L---S---YP--D-------------------TDVIL--MCF-S-IDS---P---DSLENIP--eKWTPEV-KH----FCP--------------------------------NVP-IILV-G-NKK---DLRQdehtrr---------------------------elak…
> RHOC	RAB36	KVVVVGDLYVGKTSLIH--R-------F------C---K----N----V--------F-D------R----D--Y----K----ATI-G----VD------------------FEIE-RF-EI-A-------------GI-P---Y--SL---QIWD---T--A-------G----Q------------E---KF--------K----C------I--A-----S---A---Y---YR--G-------------------AQVII--TAF-D-LTD---V---QTLEHTR---QWLEDA-LR----ENE------------------------------aGSCF-IFLV-G-TKK---DLLS-------------------------------------…
> RAB36	RBL2A	KIICLGDSAVGKSKLME--R-------F------L---M----D----G--------F-Q------P----Q--Q----L----STY-A----LT------------------LYKH-TA-TV-D-------------GK-T---I--LV---DFWD---T--A-------G----Q------------E---RF--------Q----S------M--H-----A---S---Y---YH--K-------------------AHACI--MVF-D-IQR---K---VTYRNLS---TWYTEL-RE----FRP-------------------------------E-IP-CIVV-A-NKI---DDIN-------------------------------------…
> RBL2A	RAC3	KCVVVGDGAVGKTCLLI--S-------Y------T---T----N----A--------F-P------G----E--Y----I----PTV------FD------------------NYSA-NV-MV-D-------------GK-P---V--NL---GLWD---T--A-------G----Q------------E---DY--------D----R------L--R-----P---L---S---YP--Q-------------------TDVFL--ICF-S-LVS---P---ASFENVR--aKWYPEV-RH----HCP-------------------------------H-TP-ILLV-G-TKL---DLRDdkdtie---------------------------rlrd…
> RAC3	RAC1	KCVVVGDGAVGKTCLLI--S-------Y------T---T----N----A--------F-P------G----E--Y----I----PTV------FD------------------NYSA-NV-MV-D-------------GK-P---V--NL---GLWD---T--A-------G----Q------------E---DY--------D----R------L--R-----P---L---S---YP--Q-------------------TDVFL--ICF-S-LVS---P---ASFENVR--aKWYPEV-RH----HCP--------------------------------NTP-IILV-G-TKL---DLRDdkdtie---------------------------klke…
> RAC1	RAC1	KCVVVGDGAVGKTCLLI--S-------Y------T---T----N----A--------F-P------G----E--Y----I----PTV------FD------------------NYSA-NV-MV-D-------------GK-P---V--NL---GLWD---T--A-------G----Q------------E---DY--------D----R------L--R-----P---L---S---YP--QtvgetygkditsrgkdkpiADVFL--ICF-S-LVS---P---ASFENVR--aKWYPEV-RH----HCP--------------------------------NTP-IILV-G-TKL---DLRDdkdtie---------------------------klke…
> RAC1	RBL2B	KIICLGDSAVGKSKLME--R-------F------L---M----D----G--------F-Q------P----Q--Q----L----STY-A----LT------------------LYKH-TA-TV-D-------------GR-T---I--LV---DFWD---T--A-------G----Q------------E---RF--------Q----S------M--H-----A---S---Y---YH--K-------------------AHACI--MVF-D-VQR---K---VTYRNLS---TWYTEL-RE----FRP-------------------------------E-IP-CIVV-A-NKI---DDIN-------------------------------------…
> RBL2B	RHOF	KIVIVGDGGCGKTSLLM--V-------Y------S---Q----G----S--------F-P------E----H--Y----A----PSV------FE------------------KYTA-SV-TV-G-------------SK-E---V--TL---NLYD---T--A-------G----Q------------E---DY--------D----R------L--R-----P---L---S---YQ--N-------------------THLVL--ICY-D-VMN---P---TSYDNVL--iKWFPEV-TH----FCR--------------------------------GIP-MVLI-G-CKT---DLRKdkeqlr---------------------------klra…
> RHOF	RBL2B	KIICLGDSAVGKSKLME--R-------F------L---M----D----G--------F-Q------P----Q--Q----L----STY-A----LT------------------LYKH-TA-TV-D-------------GR-T---I--LV---DFWD---T--A-------G----Q------------E---RF--------Q----S------M--H-----A---S---Y---YH--K-------------------AHACI--MVF-D-VQR---K---VTYRNLS---TWYTEL-RE----FRP-------------------------------E-IP-CIVV-A-NKI---DADI-------------------------------------…
> RBL2B	RASM	KLVVVGDGGVGKSALTI--Q-------F------F---Q----K----I--------F-V------P----D--Y----D----PTI------ED------------------SYLK-HT-EI-D-------------NQ-W---A--IL---DVLD---T--A-------G----Q------------E---EF--------S----A------M--R-----E---Q---Y---MR--T-------------------GDGFL--IVY-S-VTD---K---ASFEHVD---RFHQLI-LR----VKD------------------------------rESFP-MILV-A-NKV---DLMH-------------------------------------…
> RASM	REBL1	---------TGKTSLAH--Q-------F------V---E----G----E--------F-S------E----G--Y----D----PTV------EN------------------TYSK-IV-TL-G-------------KD-E---F--HL---HLVD---T--A-------G----Q------------D---EY--------S----I------L--P-----Y---S---F---II--G-------------------VHGYV--LVY-S-VTS---L---HSFQVIE---SLYQKL-HE----GHG------------------------------kTRVP-VVLV-G-NKA---DLSP-------------------------------------…
> REBL1	RHOB	KLVVVGDGACGKTCLLI--V-------F------S---K----D----E--------F-P------E----V--Y----V----PTV------FE------------------NYVA-DI-EV-D-------------GK-Q---V--EL---ALWD---T--A-------G----Q------------E---DY--------D----R------L--R-----P---L---S---YP--D-------------------TDVIL--MCF-S-VDS---P---DSLENIP--eKWVPEV-KH----FCP--------------------------------NVP-IILV-A-NKK---DLRSdehvrt---------------------------elar…
> RHOB	RHOH	KCVLVGDSAVGKTSLLV--R-------F------T---S----E----T--------F-P------E----A--Y----K----PTV------YE------------------NTGV-DV-FM-D-------------GI-Q---I--SL---GLWD---T--A-------G----N------------D---AF--------R----S------I--R-----P---L---S---YQ--Q-------------------ADVVL--MCY-S-VAN---H---NSFLNLK--nKWIGEI-RS----NLP-------------------------------C-TP-VLVV-A-TQT---DQREmg----------------------------------p…
> RHOH	RAC2	KCVVVGDGAVGKTCLLI--S-------Y------T---T----N----A--------F-P------G----E--Y----I----PTV------FD------------------NYSA-NV-MV-D-------------SK-P---V--NL---GLWD---T--A-------G----Q------------E---DY--------D----R------L--R-----P---L---S---YP--Q-------------------TDVFL--ICF-S-LVS---P---ASYENVR--aKWFPEV-RH----HCP--------------------------------STP-IILV-G-TKL---DLRDdkdtie---------------------------klke…
> RAC2	RHES	RMVVLGASRVGKSSIVS--R-------F------L---N----G----R--------F-E------D----Q--Y----T----PTI------ED------------------FHRK-VY-NI-R-------------GD-M---Y--QL---DILD---T--S-------G----N------------H---PF--------P----A------M--R-----R---L---S---IL--T-------------------GDVFI--LVF-S-LDN---R---ESFDEVK---RLQKQI-LE----VKSclkn----------------------ktkeaAELP-MVIC-G-NKN---DHGE-------------------------------------…
> RHES	RAB15	RLLLIGDSGVGKTCLLC--R-------F------T---D----N----E--------F-H------S----S--H----I----STI-G----VD------------------FKMK-TI-EV-D-------------GI-K---V--RI---QIWD---T--A-------G----Q------------E---RY--------Q----T------I--T-----K---Q---Y---YR--R-------------------AQGIF--LVY-D-ISS---E---RSYQHIM---KWVSDV-DE----VGD------------------------------------------------------------------------------------------…
> RAB15	RHOV	KCVLVGDGAVGKSSLIV--S-------Y------T---C----N----G--------Y-P------A----R--Y----R----PTA------LD------------------TFSV-QV-LV-D-------------GA-P---V--RI---ELWD---T--A-------G----Q------------E---DF--------D----R------L--R-----S---L---C---YP--D-------------------TDVFL--ACF-S-VVQ---P---SSFQNIT--eKWLPEI-RT----HNP-------------------------------Q-AP-VLLV-G-TQA---DLRDdvnvli--------------------------qldqg…
> RHOV	RSLBA	KLAVLGAGRVGKSAMIV--R-------F------L---T----K----R--------F-I------G----D--Y----E----PNT------GK------------------LYSR-LV-YV-E-------------GD-Q---L--SL---QIQD---T--P-------GgvqiQ------------D---SL--------P----Q------V--V-----DslsK---C---VQ--W-------------------AEGFL--LVY-S-ITD---Y---DSYLSIR---PLYQHI-RK----VHP------------------------------dSKAP-VIIV-G-NKG---DLLH-------------------------------------…
> RSLBA	RB40B	KFLLVGDSDVGKGEILA--S-------L------Q---D----G----A--------A-E------S----P--Y----G----HPA-G----ID------------------YKTT-TI-LL-D-------------GR-R---V--KL---QLWD---T--S-------G----Q------------G---RF--------C----T------I--F-----R---S---Y---SR--G-------------------AQGVI--LVY-D-IAN---R---WSFDGID---RWIKEI-DE----HAP--------------------------------GVP-KILV-G-NRL---HLAF-------------------------------------…
> RB40B	RASD1	RMVILGSSKVGKTAIVS--R-------F------L---T----G----R--------F-E------D----A--Y----T----PTI------ED------------------FHRK-FY-SI-R-------------GE-V---Y--QL---DILD---T--S-------G----N------------H---PF--------P----A------M--R-----R---L---S---IL--T-------------------GDVFI--LVF-S-LDN---R---DSFEEVQ---RLRQQI-LD----TKSclkn----------------------ktkenVDVP-LVIC-G-NKG---DRDF-------------------------------------…
> RASD1	RAB28	KIVVLGDGASGKTSLTT--C-------F------A---Q----E----T--------F-G------K----Q--Y----K----QTI-G----LD------------------FFLR-RI-TL-P------------gNL-N---V--TL---QIWD---I--G-------G----Q------------T---IG--------G----K------M--L-----D---K---Y---IY--G-------------------AQGVL--LVY-D-ITN---Y---QSFENLE---DWYTVV-KK----VSEe----------------------------seTQPL-VALV-G-NKI---DLEH-------------------------------------…
> RAB28	RAYL	---ILADPAVGKTALAQ--I-------F------R---S----Dg--aH--------F-Q------K----S--Y----T----LTT-G----MD------------------LVVK-TV-PV-Pd-----------tGD-S---V--EL---FIFD---S--A-------G----K------------E---LF--------S----E------M--L-----D---K---L---WE--S-------------------PNVLC--LVY-D-VTN---E---ESFNNCS---KWLEKA-RS----QAP------------------------------gISLP-GVLV-G-NKT---DLAG-------------------------------------…
> RAB28	RND3	KIVVVGDSQCGKTALLH--V-------F------A---K----D----C--------F-P------E----N--Y----V----PTV------FE------------------NYTA-SF-EI-D-------------TQ-R---I--EL---SLWD---T--S-------G----S------------P---YY--------D----N------V--R-----P---L---S---YP--D-------------------SDAVL--ICF-D-ISR---P---ETLDSVL--kKWKGEI-QE----FCP--------------------------------NTK-MLLV-G-CKS---DLRTdvstlv---------------------------elsn…
> RAYL	KBRS1	KVVVCGLLSVGKTAILE--Q-------L------L---Y----G----N--------H-Ti----gM----E--D----C----ETM------ED------------------VYMA-SV-ET-D------------rGV-K---E--QL---HLYD---T--R-------G----L------------Q---EG--------V----E------L--P-----K---H---Y---FS--F-------------------ADGFV--LVY-S-VNN---L---ESFQRVE---LLKKEI-DK----FKD------------------------------kKEVA-IVVL-G-NKI---DLSE-------------------------------------…
> RND3	RAB40A	KFLLVGDRDVGKSEILE--S-------L------Q---D----G----A--------A-E------S----P--Y----S----HLG-G----ID------------------YKTT-TI-LL-D-------------GQ-R---V--KL---KLWD---T--S-------G----Q------------G---RF--------C----T------I--F-----R---S---Y---SR--G-------------------AQGVI--LVY-D-IAN---R---WSFEGMD---RWIKKI-EE----HAP--------------------------------GVP-KILV-G-NRL---HLAF-------------------------------------…
> KBRS1	KBRS2	KVVVCGQASVGKTSILE--Q-------L------L---Y----G----N--------H-Vv----gS----E--M----I----ETQ------ED------------------IYVG-SI-ET-D------------rGV-R---E--QV---RFYD---T--R-------G----L------------R---DG--------A----E------L--P-----R---H---C---FS--C-------------------TDGYV--LVY-S-TDS---R---ESFQRVE---LLKKEI-DK----SKD------------------------------kKEVT-IVVL-G-NKC---DLQE-------------------------------------…
> RB40A	RHOF	KIVIVGDGGCGKTSLLM--V-------Y------S---Q----G----S--------F-P------E----H--Y----A----PSV------FE------------------KYTA-SV-TV-G-------------SK-E---V--TL---NLYD---T--A-------G----Q------------E---DY--------D----R------L--R-----P---L---S---YQ--N-------------------THLVL--ICY-D-VMN---P---TSYDNVL--iKWFPEV-TH----FCR--------------------------------GIP-MVLI-G-CKT---DLRK-------------------------------------…
> KBRS2	RAB40C	KFLLVGDSDVGKGEILE--S-------L------Q---D----G----A--------A-E------S----P--Y----A----YSN-G----ID------------------YKTT-TI-LL-D-------------GR-R---V--KL---ELWD---T--S-------G----Q------------G---RF--------C----T------I--F-----R---S---Y---SR--G-------------------AQGIL--LVY-D-ITN---R---WSFDGID---RWIKEI-DE----HAP--------------------------------GVP-RILV-G-NRL---HLAF-------------------------------------…
> RHOF	GEM	RVVLIGEQGVGKSTLAN--I-------F------A---Gv--hD----S--------M-D------S----D-------C----EVL-G----ED------------------TYER-TL-MV-D-------------GE-SatiI--LL---DMWE---N--K-------G----E------------N---EW--------------------L--H-----D---H---C---MQ--V-------------------GDAYL--IVY-S-ITD---R---ASFEKAS---ELRIQL-RR----ARQ------------------------------tEDIP-IILV-G-NKS---DLVR-------------------------------------…
> RB40C	REM1	RVVLLGDPGVGKTSLAS--L-------F------A---G----K----Q----------E------R----D--L----H----EQL-G----ED------------------VYER-TL-TV-D-------------GE-D---T--TL---VVVD---T--W-------E----A------------E---KL--------D----K------SwsQ-----E---S---C---LQ--G-------------------GSAYV--IVY-S-IAD---R---GSFESAS---ELRIQL-RR----THQ------------------------------aDHVP-IILV-G-NKA---DLAR-------------------------------------…
> GEM	RAB36	----------------V--G-------F------C---K----N----V--------F-D------R----D--Y----K----ATI-G----VD------------------FEIE-RF-EI-A-------------GI-P---Y--SL---QIWD---T--A-------G----Q------------E---KF--------K----C------I--A-----S---A---Y---YR--G-------------------AQVII--TAF-D-LTD---V---QTLEHTR---QWLEDA-LR----ENE------------------------------aGSCF-IFLV-G-TKK---DLLS-------------------------------------…
> REM1	RND2	KIVVVGDAECGKTALLQ--V-------F------A---K----D----A--------Y-P------G----S--Y----V----PTV------FE------------------NYTA-SF-EI-D-------------KR-R---I--EL---NMWD---T--S-------G----S------------S---YY--------D----N------V--R-----P---L---A---YP--D-------------------SDAVL--ICF-D-ISR---P---ETLDSVL--kKWQGET-QE----FCP--------------------------------NAK-VVLV-G-CKL---DMRTdlatlr---------------------------elsk…
> RAB36	RHBT2	KCVVVGDNAVGKTRLIC--Arac-natL------T---Q----Y----Q--------L-L------A----T--H----V----PTVwA----ID------------------QYRV-CQ-EV-Lersr-----dvvdDV-S---V--SL---RLWD---T--F-------G----D------------H-------------H----K------D--R-----R---F---A---YG--R-------------------SDVVV--LCF-S-IAN---P---NSLHHVK--tMWYPEI-KH----FCP-------------------------------R-AP-VILV-G-CQL---DLRYadleavnra--------------------rrplarpi…
> RND2	DIRA3	RVVVVGTAGVGKSTLLH--K-------W------A---S----G----N--------F-R------H----E--Y----L----PTI------EN------------------TYCQ-LL-GC-S-------------HG-V---L--SL---HITD---S--K-------S----G------------D---GN--------R----A------L--Q-----R---H---V---IA--R-------------------GHAFV--LVY-S-VTK---K---ETLEELK---AFYELI-CK----IKGn----------------------------nlHKFP-IVLV-G-NKS---DDTH-------------------------------------…
> RHBT2	RABL3	KVLVLGDSGVGKSSLVH--L-------L------C---Q----N----Q--------V-L------G----N--P----S----WTV-G----CS------------------VDVR-VH-DY-Keg--------tpeEK-T---Y--YI---ELWD---V--G-------G----Svg--------saS---SV--------K----S------T--R-----A---V---F---YN--S-------------------VNGII--FVH-D-LTN---K---KSSQNLR---RWSLEA-LN----RDLvptgvlvtn------------gdydqeqfadNQIP-LLVI-G-TKL---DQ---------------------------------------…
> DIRA3	REM2	KVMLVGESGVGKSTLAG--T-------F------G---G----L----Q--------G-D------S----A--H----E----PEN-P----ED------------------TYER-RI-MV-D-------------KE-E---V--TL---VVYD---I--W-------E----Q------------G---DA-------gG----W------L--R-----D---H---C---LQ--T-------------------GDAFL--IVF-S-VTD---R---RSFSKVP---ETLLRL-RA----GRP------------------------------hHDLP-VILV-G-NKS---DLAR-------------------------------------…
> RABL3	RSLBB	KIAVVGASGVGKTALVV--R-------F------L---T----K----R--------F-I------G----D--Y----E----RNA------GN------------------LYTR-QV-QI-E-------------GE-T---L--AL---QVQD---T--P-------G----I------------Q---VH--------E----N-----sL--ScseqlN---R---C---IR--W-------------------ADAVV--IVF-S-ITD---Y---KSYELIS---QLHQHV-QQ----LHL------------------------------gTRLP-VVVV-A-NKA---DLLH-------------------------------------…
> REM2	RHBT1	KCVVVGDNAVGKTRLIC--Arac-nttL------T---Q----Y----Q--------L-L------A----T--H----V----PTVwA----ID------------------QYRV-CQ-EV-Lersr-----dvvdEV-S---V--SL---RLWD---T--F-------G----D------------H-------------H----K------D--R-----R---F---A---YG--R-------------------SDVVV--LCF-S-IAN---P---NSLNHVK--sMWYPEI-KH----FCP-------------------------------R-TP-VILV-G-CQL---DLRYadleavnra--------------------rrplarpi…
> RSLBB	RND1	KLVLVGDVQCGKTAMLQ--V-------L------A---K----D----C--------Y-P------E----T--Y----V----PTV------FE------------------NYTA-CL-ET-E-------------EQ-R---V--EL---SLWD---T--S-------G----S------------P---YY--------D----N------V--R-----P---L---C---YS--D-------------------SDAVL--LCF-D-ISR---P---ETVDSAL--kKWRTEI-LD----YCP--------------------------------STR-VLLI-G-CKT---DLRTdlstlm---------------------------elsh…
> RHBT1	ARL4C	-IVMLGLDSAGKTTVLY--R-------L------K---F----N----E--------F-V------N----T-------V----PTI-G----FN------------------TEKI-KLsNG-T-------------AK-G---I--SC---HFWD---V--G-------G----Q------------E---KL--------R----P------L--W-----K---S---Y---SR--C-------------------TDGII--YVV-D-SVD---V---DRLEEAK---TELHKV-TK----FAE------------------------------nQGTP-LLVI-A-NKQ---DLPK-------------------------------------…
> RND1	B7Z7H6	-----------------------------------------------------------------------------------------------------------------------------------------------------------------------------------------------------------------------M--R-----E---Q---Y---MR--T-------------------GEGFL--LVF-S-VTD---R---GSFEEIY---KFQRQI-LR----VKD------------------------------rDEFP-MILI-G-NKA---DLDH-------------------------------------…
> ARL4C	RASE	KAVVVGASGVGKSALTI--Q-------L------N---H----Q----C--------F-V------E----D--H----D----PTI------QD------------------SYWK-EL-TL-D-------------SG-D---C--IL---NVLD---T--A-------G----Q------------A---IH--------R----A------L--R-----D---Q---C---LA--V-------------------CDGVL--GVF-A-LDD---P---SSLIQLQ---QIWATW-GP----HPA-------------------------------Q--P-LVLV-G-NKC---DLVT-------------------------------------…
> B7Z7H6	RAD	KVLLLGAPGVGKSALAR--I-------F------G---G----V----E--------D-G------P----E--A----E----AAG-------H------------------TYDR-SI-VV-D-------------GE-E---A--SL---MVYD---I--W-------E----Q------------D---GG--------R----W------L--P-----G---H---C---MA--M-------------------GDAYV--IVY-S-VTD---K---GSFEKAS---ELRVQL-RR----ARQ------------------------------tDDVP-IILV-G-NKS---DLVR-------------------------------------…
> RASE	RSLAB	-VAVLGARGVGKSAIVR--Q-------F------L---Y----N----E--------F-S------E----V--C----V----PTT-A----RR------------------LYLP-AV-VM-N-------------GH-V---H--DL---QILD---F--P-------P----I------------S---AFpvntlqewA----D------T--C-----C---R---G---LR--S-------------------VHAYI--LVY-D-ICC---F---DSFEYVK---TIRQQI-LE----TRVi----------------------------gtSETP-IIIV-G-NKR---DLQR-------------------------------------…
> RAD	ARL4A	-IVILGLDCAGKTTVLY--R-------L------Q---F----N----E--------F-V------N----T-------V----PTK-G----FN------------------TEKI-KV-TL-G------------nSK-T---V--TF---HFWD---V--G-------G----Q------------E---KL--------R----P------L--W-----K---S---Y---TR--C-------------------TDGIV--FVV-D-SVD---V---ERMEEAK---TELHKI-TR----ISE------------------------------nQGVP-VLIV-A-NKQ---DLRN-------------------------------------…
> RSLAB	RSLAA	-VAVLGAPGVGKTAIIR--Q-------F------L---F----G----D--------Y-P------E----R--H----R----PTD-G----PR------------------LYRP-AV-LL-D-------------GA-V---Y--DL---SIRD---GdvAgpgsspgG----P------------E---EW--------P----D------A--K-----D---W---S---LQ--D-------------------TDAFV--LVY-D-ICS---P---DSFDYVK---ALRQRI-AE----TRPa----------------------------gaPEAP-ILVV-G-NKR---DRQR-------------------------------------…
> ARL4A	MIRO2	RILLLGEAQVGKTSLIL--S-------L------V---G----E----E--------F-P------E----E--V----P----PRA-------E------------------EITI-PA-DV-T-------------PE-K---V--PT---HIVD---Y--S-------E----A------------E---QT--------D----E------E--L-----R---E---E---IH--K-------------------ANVVC--VVY-D-VSE---E---ATIEKIR--tKWIPLV-NG----GTTq-----------------------------gPRVP-IILV-G-NKS---DLRS-------------------------------------…
> RSLAA	RASLC	-LAILGRRGAGKSALTV--K-------F------L---T----K----R--------F-I------S----E--Y----D----PNL------ED------------------TYSS-EE-TV-D-------------HQ-P---V--HL---RVMD---T--A-------D----L------------D---TP--------R----N------C--------E---R---Y---LN--W-------------------AHAFL--VVY-S-VDS---R---QSFDSSS---SYLELL-AL----HAKe----------------------------tqRSIP-ALLL-G-NKL---DMAQ-------------------------------------…
> MIRO2	MIRO1	RILLVGEPRVGKTSLIM--S-------L------V---S----E----E--------F-P------E----E--V----P----PRA-------E------------------EITI-PA-DV-T-------------PE-R---V--PT---HIVD---Y--S-------E----A------------E---QS--------D----E------Q--L-----H---Q---E---IS--Q-------------------ANVIC--IVY-A-VNN---K---HSIDKVT--sRWIPLI-NE----RTDk-----------------------------dSRLP-LILV-G-NKS---DLVE-------------------------------------…
> RASLC	RERGL	-------------ALTV--R-------F------L---T----K----R--------F-I------G----E--Y----A----SNF------ES------------------IYKK-HL-CL-E-------------RK-Q---L--NL---EIYD---P--C-------S----Q------------T---QK--------A----K------F--S----lT---S---E---LH--W-------------------ADGFV--IVY-D-ISD---R---SSFAFAK---ALIYRI-RE----PQTshc-------------------------kraVESA-VFLV-G-NKR---DLCH-------------------------------------…
> MIRO1	SAR1A	KLVFLGLDNAGKTTLLH--M-------L------K---D----D----R--------L-G-----------Q--H----V----PTL-------H------------------PTSE-EL-TI-A----------------G---M--TF---TTFD---L--G-------G----H------------E---QA--------R----R------V--W-----K---N---Y---LP--A-------------------INGIV--FLV-D-CAD---H---SRLVESK---VELNAL-MT----DET------------------------------iSNVP-ILIL-G-NKI---DRTD-------------------------------------…
> MIRO1	ARFRP	-ILILGLDNAGKTTFLE--Q--------------S---K----T----R--------F-N------K----N--Y----K----GMS------LS------------------KITT-TV-GL-Nig--------tvdVG-K---A--RL---MFWD---L--G-------G----Q------------E---EL--------Q----S------L--W-----D---K---Y---YA--E-------------------CHGVI--YVI-D-STD---E---ERLAESK---QAFEKV-VT----SEA------------------------------lCGVP-VLVL-A-NKQ---DVETcl----------------------------------s…
> RERGL	ARL8A	-LTLVGLQYSGKTTFVN--V-------I------A---S----G----Q--------F-N------E----D--M----I----PTV-G----FN------------------MR------KI-T-------------KG-N---V--TI---KLWD---I--G-------G----Q------------P---RF--------R----S------M--W-----E---R---Y---CR--G-------------------VSAIV--YMV-D-AAD---Q---EKIEASK---NELHNL-LD----KPQ------------------------------lQGIP-VLVL-G-NKR---DLPGal-----------------------------------…
> SAR1A	ARL8B	-LTLVGLQYSGKTTFVN--V-------I------A---S----G----Q--------F-S------E----D--M----I----PTV-G----FN------------------MR------KV-T-------------KG-N---V--TI---KIWD---I--G-------G----Q------------P---RF--------R----S------M--W-----E---R---Y---CR--G-------------------VNAIV--YMI-D-AAD---R---EKIEASR---NELHNL-LD----KPQ------------------------------lQGIP-VLVL-G-NKR---DLPNal-----------------------------------…
> ARFRP	SAR1B	KLVFLGLDNAGKTTLLH--M-------L------K---D----D----R--------L-G-----------Q--H----V----PTL-------H------------------PTSE-EL-TI-A----------------G---M--TF---TTFD---L--G-------G----H------------V---QA--------R----R------V--W-----K---N---Y---LP--A-------------------INGIV--FLV-D-CAD---H---ERLLESK---EELDSL-MT----DET------------------------------iANVP-ILIL-G-NKI---DRPE-------------------------------------…
> ARL8A	ARF4	-ILMVGLDAAGKTTILY--K-------L------K---L----G----E--------I-V------T----T-------I----PTI-G----FN------------------VE---T---V-E-------------YK-N---I--CF---TVWD---V--G-------G----Q------------D---RI--------R----P------L--W-----K---H---Y---FQ--N-------------------TQGLI--FVV-D-SND---R---ERIQEVA---DELQKM-LL----VDE------------------------------lRDAV-LLLF-A-NKQ---DLPN-------------------------------------…
> ARL8B	ARL4D	-VVVIGLDSAGKTSLLY--R-------L------K---F----K----E--------F-V------Q----S-------V----PTK-G----FN------------------TEKI-RV-PL-G------------gSR-G---I--TF---QVWD---V--G-------G----Q------------E---KL--------R----P------L--W-----R---S---Y---TR--R-------------------TDGLV--FVV-D-AAE---A---ERLEEAK---VELHRI-SR----ASD------------------------------nQGVP-VLVL-A-NKQ---DQPGa------------------------------------…
> SAR1B	ARL5A	KVIIVGLDNAGKTTILY--Q-------F------S---M----N----E--------V-V------H----T-------S----PTI-G------------------------SNVE-EI-VI-N-------------NT--------RF---LMWD---I--G-------G----Q------------E---SL--------R----S------S--W-----N---T---Y---YT--N-------------------TEFVI--VVV-D-STD---R---ERISVTR--eELYKML-AH----EDL-------------------------------RKAG-LLIF-A-NKQ---DVKE-------------------------------------…
> ARF4	ARL1	RILILGLDGAGKTTILY--R-------L------Q---V----G----E--------V-V------T----T-------I----PTI-G----FN------------------VE---TV----T-------------YK-N---L--KF---QVWD---L--G-------G----Q------------T---SI--------R----P------Y--W-----R---C---Y---YS--N-------------------TDAVI--YVV-D-SCD---R---DRIGISK--sELVAML-EE----EEL-------------------------------RKAI-LVVF-A-NKQ---DMEQa------------------------------------…
> ARL4D	ARD1	RVVTLGLDGAGKTTILF--K-------L------K---Q----D----E--------F-M------Q----P-------I----PTI-G----FN------------------VE---T---V-E-------------YK-N---L--KF---TIWD---V--G-------G----K------------H---KL--------R----P------L--W-----K---H---Y---YL--N-------------------TQAVV--FVV-D-SSH---R---DRISEAH---SELAKL-LT----EKE------------------------------lRDAL-LLIF-A-NKQ---DVAG-------------------------------------…
> ARL5A	ARF6	-ILMLGLDAAGKTTILY--K-------L------K---L----G----Q--------S-V------T-------T----I----PTV-G----FN------------------VE---TV----T-------------YK-N---V--KF---NVWD---V--G-------G----Q------------D---KI--------R----P------L--W-----R---H---Y---YT--G-------------------TQGLI--FVV-D-CAD---R---DRIDEAR--qELHRII-ND----REM-------------------------------RDAI-ILIF-A-NKQ---DLPDa------------------------------------…
> ARL1	ARF5	-ILMVGLDAAGKTTILY--K-------L------K---L----G----E--------I-V------T----T-------I----PTI-G----FN------------------VE---T---V-E-------------YK-N---I--CF---TVWD---V--G-------G----Q------------D---KI--------R----P------L--W-----R---H---Y---FQ--N-------------------TQGLI--FVV-D-SND---R---ERVQESA---DELQKM-LQ----EDE------------------------------lRDAV-LLVF-A-NKQ---DMPN-------------------------------------…
> ARD1	RSLAA	-VAVLGAPGVGKTAIIR--Q-------F------L---F----G----D--------Y-P------E----R--H----R----PTD-G----PR------------------LYRP-AV-LL-D-------------GA-V---Y--DL---SIRD---GdvAgpgsspgG----P------------E---EW--------P----D------A--K-----D---W---S---LQ--D-------------------TDAFV--LVY-D-ICS---P---DSFDYVK---ALRQRI-AE-------------------------------------------------------------------------------------------------…
> ARD1	ARL14	-VLLLGLDSAGKSTLLY--K-------L------K---L----A----K----------D------I----T--T----I----PTI-G----FN------------------VEM---I-EL---------------ER-N---F--SL---TVWD---V--G-------G----Q------------E---KM--------R----T------V--W-----G---C---Y---CE--N-------------------TDGLV--YVV-D-STD---K---QRLEESQ---RQFEHI-LK----NEH------------------------------iKNVP-VVLL-A-NKQ---DMPGal-----------------------------------…
> ARD1	ARL5B	KVIIVGLDNAGKTTILY--Q-------F------L---M----N----E--------V-V------H----T-------S----PTI-G------------------------SNVE-EI-VV-K-------------N------T--HF---LMWD---I--G-------G----Q------------E---SL--------R----S------S--W-----N---T---Y---YS--N-------------------TEFII--LVV-D-SID---R---ERLAITK--eELYRML-AH----EDL-------------------------------RKAA-VLIF-A-NKQ---DMKGc------------------------------------…
> ARF6	ARL15	-LVCIGLTGSGKTSLLS--K-------L------C---S----E----S--------P-D-----------N--V----V----STT-G------------------------FSIK-AV-PF----------------Q-N---A--IL---NVKE---L--G-------G----A------------D---NI--------R----K------Y--W-----S---R---Y---YQ--G-------------------SQGVI--FVL-DsASS---E---DDLEAAR---NELHSA-LQ----HPQ------------------------------lCTLP-FLIL-A-NHQ---DKPA-------------------------------------…
> ARF5	ARL6	-VLCLGLDNSGKTTIIN--K-------L------K---P----S----N-------aQ-S------Q----N--I----L----PTI-G----FS------------------IE------KF-K-------------SS-S---L--SF---TVFD---M--S-------G----Q------------G---RY--------R----N------L--W-----E---H---Y---YK--E-------------------GQAII--FVI-D-SSD---R---LRMVVAK---EELDTL-LN----HPDi----------------------------khRRIP-ILFF-A-NKM---DLRD-------------------------------------…
> RSLAA	AR13B	-LLMVGLDNAGKTA-TA--K-------G------I---Q----G----E--------Y-P------E----D--V----A----PTV-G----F----------------------S-KI-NL-R-------------QG-K---F--EV---TIFD---L--G-------G----G------------I---RI--------R----G------I--W-----K---N---Y---YA--E-------------------SYGVI--FVV-D-SSD---E---ERMEETK---EAMSEM-LR----HPR------------------------------iSGKP-ILVL-A-NKQ---DKEGal-----------------------------------…
> ARL14	ARL3	RILLLGLDNAGKTTLLK--Q-------L------A---S----E----D--------I-S-----------H--I----T----PTQ-G----FN------------------IK------SV-Q-------------SQ-G---F--KL---NVWD---I--G-------G----Q------------R---KI--------R----P------Y--W-----K---N---Y---FE--N-------------------TDILI--YVI-D-SAD---R---KRFEETG---QELAEL-LE----EEK------------------------------lSCVP-VLIF-A-NKQ---DLLT-------------------------------------…
> ARL5B	ARL9	-ILVLGLDGAGKTSVLH--S-------L------A---S----N----R--------V-Q------H----S--V----A----PTQ-G----F----------------------H-AV-CI-N-------------TE-D---S--QM---EFLE---I--G-------G----S------------K---PF--------R----S------Y--W-----E---M---Y---LS--K-------------------GLLLI--FVV-D-SAD---H---SRLPEAK---KYLHQL-IA----ANP--------------------------------VLP-LVVF-A-NKQ---DLEA-------------------------------------…
> ARL15	ARF1	-ILMVGLDAAGKTTILY--K-------L------K---L----G----E--------I-V------T----T-------I----PTI-G----FN------------------VE---T---V-E-------------YK-N---I--SF---TVWD---V--G-------G----Q------------D---KI--------R----P------L--W-----R---H---Y---FQ--N-------------------TQGLI--FVV-D-SND---R---ERVNEAR--eELMRML-AE----DEL-------------------------------RDAV-LLVF-A-NKQ---DLPNa------------------------------------…
> ARL6	ARF3	-ILMVGLDAAGKTTILY--K-------L------K---L----G----E--------I-V------T----T-------I----PTI-G----FN------------------VE---T---V-E-------------YK-N---I--SF---TVWD---V--G-------G----Q------------D---KI--------R----P------L--W-----R---H---Y---FQ--N-------------------TQGLI--FVV-D-SND---R---ERVNEAR--eELMRML-AE----DEL-------------------------------RDAV-LLVF-A-NKQ---DLPNa------------------------------------…
> AR13B	RABL5	KILFVGPCESGKTVLAN--F-------L------T---E----S----S--------D-I------T----E--Y----S----PTQ-G----VRi---------------leFENP-HV-TS-Nn-----------kGT-G---C--EF---ELWD---C--G-------G----D------------A---KF--------E----S------C--W-----P---A---L---MK--D-------------------AHGVV--IVF-N-ADI---P---SHRKEME---MWYSCF-VQ----QPS------------------------------lQDTQ-CMLI-A-H----------------------------------------------…
> ARL3	ARL2	-LLMLGLDNAGKTTILK--K-------F------N---G----E----D--------I--------D----T--I----S----PTL-G----FN------------------IK------TL-E-------------HR-G---F--KL---NIWD---V--G-------G----Q------------K---SL--------R----S------Y--W-----R---N---Y---FE--S-------------------TDGLI--WVV-D-SAD---R---QRMQDCQ---RELQSL-LV----EER------------------------------lAGAT-LLIF-A-NKQ---DLPGa------------------------------------…
> ARL9	ARL11	-VVMMGLDSAGKTTLLY--K-------L------K---G----H----Q--------L-V------E----T-------L----PTV-G----FN------------------V--E-PL-KA-P-------------G--H---V--SL---TLWD---V--G-------G----Q------------A---PL--------R----A------S--W-----K---D---Y---LE--G-------------------TDILV--YVL-D-STD---E---ARLPESA--aELTEVL-ND----PNM-------------------------------AGVP-FLVL-A-NKQ---EAPDa------------------------------------…
> ARF1	SRPRB	-VLLVGLCDSGKTLLFV--R-------L------L---T----G----L--------Y-R------D----T--Q----T----S-I------TD------------------SCAV-YR-VN-N-------------NR-G---N--SL---TLID---L--P-------G----H------------E---SL--------R----L-----qF--L-----E---R---F---KS--S-------------------ARA----IVF-V-VDSaafQ---REVKDVA---EFLYQV-LI----DSMg-----------------------------lKNTP-SFLIaC-NKQ---DIAMaksakliqqqlek-------------elntlrvtrsa…
> ARF3	ARL10	-VLVLGLDGAGKSTFLR--V-------L------S---G----K----P--------P-L------E----G--H----I----PTW-G----FN-----------------------SV-RL-P-------------TK-D---F--EV---DLLE---I--G-------G----S------------Q---NL--------R----F------Y--W-----K---E---F---VS--E-------------------VDVLV--FVV-D-SAD---R---LRLPWAR---QELHKL-LD----KDP--------------------------------DLP-VVVV-A-NKQ---DLSEams--------------------------------mg…
> RABL5	ARL16	--LLLGATGVGKTLLVK--R-------L------Q----------------------------------------------------------------------------------------------------------------------------------------------------------------------------------------------------------------------------------------------------------------------------------------------------------------------------------------------------------------------------…
> ARL2
> ARL11
> SRPRB
> ARL10
> ARL16
